# Supplementary material for: Technical Performance Reduces during the Extra-Time Period of Professional Soccer Match-Play
Source: PLoS One. 2014 Oct 24;9(10):e110995. doi: 10.1371/journal.pone.0110995 (PMC4208825; doi:10.1371/journal.pone.0110995)
Supplement: Table S1 — Raw passing data. (XLSX) [file pone.0110995.s001.xlsx]

## Sheet: Sheet1
Successful passes											Unuccessful passes
Match	Timing										Match	Timing
	0-15	15-30	30-45	45-60	60-75	75-90	90-105	105-120				0-15	15-30	30-45	45-60	60-75	75-90	90-105	105-120
1	96	88	98	84	99	66	85	87			1	7	14	2	14	7	5	12	10
2	68	96	71	87	57	36	72	50			2	11	10	9	7	7	5	6	8
3	62	81	71	62	59	76	57	56			3	22	24	12	13	10	14	11	12
4	106	63	69	63	50	51	43	45			4	19	16	17	10	15	16	14	5
5	57	93	73	62	40	55	44	57			5	19	16	15	15	16	19	19	17
6	81	89	102	69	55	57	100	79			6	13	7	12	12	10	7	11	4
7	99	89	53	46	75	56	64	37			7	15	11	7	12	9	6	7	5
8	108	105	102	113	57	67	92	78			8	13	10	17	17	8	13	8	7
9	77	26	65	79	40	77	69	43			9	18	10	5	14	8	7	8	10
10	86	63	50	58	62	54	57	39			10	7	5	9	13	7	3	8	6
11	112	105	86	109	103	42	69	46			11	14	14	11	7	9	5	8	8
12	82	61	78	79	61	68	66	38			12	23	15	15	24	10	9	11	13
13	99	74	67	90	70	82	93	98			13	15	5	16	16	13	9	14	11
14	74	93	110	120	114	106	116	115			14	2	10	15	16	16	21	15	27
15	62	54	69	89	62	48	65	57			15	16	17	11	17	6	9	7	12
16	130	89	90	88	71	88	90	69			16	12	6	9	10	6	13	10	9
17	127	76	105	86	64	77	77	55			17	13	11	12	9	6	12	6	13
18	61	51	70	56	55	72	56	42			18	16	13	10	9	10	10	18	14
MEAN	88.1667	77.5556	79.3889	80	66.3333	65.4444	73.0556	60.6111			MEAN	14.1667	11.8889	11.3333	13.0556	9.61111	10.1667	10.7222	10.6111
SD	22.6722	20.96	18.0298	20.5111	20.2978	17.47	19.6393	22.4974			SD	5.30538	4.82504	4.14445	4.20745	3.32794	5.0672	3.95274	5.39214
Total passes											Pass accuracy
Match	Timing										Match	Timing
	0-15	15-30	30-45	45-60	60-75	75-90	90-105	105-120				0-15	15-30	30-45	45-60	60-75	75-90	90-105	105-120
1	103	102	100	98	106	71	97	97			1	93.2	86.9	98.5	85.7	93.4	92.7	88.4	89.9
2	79	106	80	94	64	41	78	58			2	86.1	86.6	88.5	92	89.2	87.9	92.2	89.7
3	84	105	83	75	69	90	68	68			3	73.7	76.9	85.6	83.3	86.9	84.2	83	82.3
4	125	79	86	73	65	67	57	50			4	84.9	78.6	79.6	85.9	74.5	76.2	76.2	88.1
5	76	109	88	77	56	74	63	74			5	75	84.7	82.2	81	71.4	74.8	69.9	77.7
6	94	96	114	81	65	64	111	83			6	83.8	92.9	89	84.9	85.9	88.2	89.9	94.8
7	114	100	60	58	84	62	71	42			7	86	90	88.2	79.4	86.7	90.7	90.3	86.9
8	121	115	119	130	65	80	100	85			8	89.3	91.4	85.6	87.1	88	83.5	92.7	92.7
9	95	36	70	93	48	84	77	53			9	80.6	71.7	93.3	86	83.2	91.8	89.4	78.3
10	93	68	59	71	69	57	65	45			10	93.5	93	84.9	81.6	88.5	91.8	87.9	86.8
11	126	119	97	116	112	47	77	54			11	88.7	87.8	87.7	94	91.8	88.4	89.7	82.1
12	105	76	93	103	71	77	77	51			12	78.5	79.7	83.3	76	85.5	86.3	85.9	65.7
13	114	79	83	106	83	91	107	109			13	82	94	81.4	84.9	84.2	90	86.2	90.3
14	76	103	125	136	130	127	131	142			14	97.4	90.4	88.2	88.3	87.7	83.2	88.2	81
15	78	71	80	106	68	57	72	69			15	78.9	75.9	85.4	84.4	91.6	82.1	90.7	81.1
16	142	95	99	98	77	101	100	78			16	90.7	93.5	90.4	89.5	92.4	87.8	89	87.5
17	140	87	117	95	70	89	83	68			17	90.6	87	87.7	90.2	90.2	86.9	91.5	79.8
18	77	64	80	65	65	82	74	56			18	79.6	78.4	86.1	86.1	84.2	88.4	76.8	71.5
MEAN	102.333	89.4444	90.7222	93.0556	75.9444	75.6111	83.7778	71.2222			MEAN	85.1389	85.5222	86.9778	85.5722	86.4056	86.3833	86.55	83.6778
SD	22.2367	21.2277	19.2195	21.4982	20.6667	20.5344	19.6006	25.3738			SD	6.67419	6.97007	4.39352	4.42849	5.7398	5.00438	6.2371	7.46612
