# Supplementary material for: Technical Performance Reduces during the Extra-Time Period of Professional Soccer Match-Play
Source: PLoS One. 2014 Oct 24;9(10):e110995. doi: 10.1371/journal.pone.0110995 (PMC4208825; doi:10.1371/journal.pone.0110995)
Supplement: Table S2 — Raw shooting data. (XLSX) [file pone.0110995.s002.xlsx]

## Sheet: Sheet1
Successful shots											Unuccessful shots
Match	Timing										Match	Timing
	0-15	15-30	30-45	45-60	60-75	75-90	90-105	105-120				0-15	15-30	30-45	45-60	60-75	75-90	90-105	105-120
1	1	1	1	3	3	2	4	1			1	4	2	4	3	3	1	3	2
2	1	2	0	1	3	1	1	2			2	3	1	1	2	3	4	3	3
3	1	1	2	3	0	1	1	0			3	0	1	1	3	1	2	4	1
4	0	2	3	1	0	1	1	1			4	1	1	2	1	0	5	3	3
5	1	1	1	2	5	0	1	0			5	0	2	1	0	2	3	2	1
6	1	1	1	2	4	0	2	0			6	2	1	3	3	1	1	1	2
7	0	1	0	0	2	0	1	0			7	2	2	5	1	1	7	1	4
8	0	1	0	1	3	1	1	1			8	2	0	1	0	1	4	3	3
9	0	0	5	0	1	0	1	1			9	0	1	4	4	3	3	3	1
10	1	0	2	0	1	1	1	2			10	3	0	1	4	2	5	3	3
11	1	1	3	1	2	1	0	2			11	1	3	5	2	4	6	5	2
12	1	1	0	0	2	0	1	2			12	3	0	0	4	2	1	0	2
13	2	1	0	2	1	1	3	1			13	0	2	4	3	2	4	1	1
14	3	1	2	1	1	1	0	0			14	3	5	1	1	3	0	0	2
15	0	0	1	1	1	1	1	1			15	2	2	1	3	1	2	2	4
16	1	1	0	3	2	0	1	1			16	2	1	2	2	2	2	1	2
17	1	0	0	3	2	1	0	3			17	1	2	2	1	0	1	2	0
18	2	0	1	0	0	0	1	1			18	2	1	2	5	3	3	2	1
MEAN	0.944444	0.833333	1.22222	1.33333	1.83333	0.666667	1.16667	1.05556			MEAN	1.72222	1.5	2.22222	2.33333	1.88889	3	2.16667	2.05556
SD	0.802366	0.618347	1.3956	1.13759	1.38267	0.594089	0.985184	0.872604			SD	1.22741	1.20049	1.55509	1.45521	1.13183	1.94029	1.33945	1.10997
Total shots											Shot accuracy
Match	Timing										Match	Timing
	0-15	15-30	30-45	45-60	60-75	75-90	90-105	105-120				0-15	15-30	30-45	45-60	60-75	75-90	90-105	105-120
1	5	3	5	6	6	3	7	3			1	20	33.3333	20	50	50	66.6667	57.1429	33.3333
2	4	3	1	3	6	5	4	5			2	25	66.6667	0	33.3333	50	20	25	40
3	1	2	3	6	1	3	5	1			3	100	50	66.6667	50	0	33.3333	20	0
4	1	3	5	2	0	6	4	4			4	0	66.6667	60	50	0	16.6667	25	25
5	1	3	2	2	7	3	3	1			5	100	33.3333	50	100	71.4286	0	33.3333	0
6	3	2	4	5	5	1	3	2			6	33.3333	50	25	40	80	0	66.6667	0
7	2	3	5	1	3	7	2	4			7	0	33.3333	0	0	66.6667	0	50	0
8	2	1	1	1	4	5	4	4			8	0	100	0	100	75	20	25	25
9	0	1	9	4	4	3	4	2			9	0	0	55.5556	0	25	0	25	50
10	4	0	3	4	3	6	4	5			10	25	0	66.6667	0	33.3333	16.6667	25	40
11	2	4	8	3	6	7	5	4			11	50	25	37.5	33.3333	33.3333	14.2857	0	50
12	4	1	0	4	4	1	1	4			12	25	100	0	0	50	0	100	50
13	2	3	4	5	3	5	4	2			13	100	33.3333	0	40	33.3333	20	75	50
14	6	6	3	2	4	1	0	2			14	50	16.6667	66.6667	50	25	100	0	0
15	2	2	2	4	2	3	3	5			15	0	0	50	25	50	33.3333	33.3333	20
16	3	2	2	5	4	2	2	3			16	33.3333	50	0	60	50	0	50	33.3333
17	2	2	2	4	2	2	2	3			17	50	0	0	75	100	50	0	100
18	4	1	3	5	3	3	3	2			18	50	0	33.3333	0	0	0	33.3333	50
MEAN	2.66667	2.33333	3.44444	3.66667	3.72222	3.66667	3.33333	3.11111			MEAN	36.7593	36.5741	29.5216	39.2593	44.0608	21.7196	35.7672	31.4815
SD	1.57181	1.37199	2.33193	1.57181	1.84089	2	1.6088	1.32349			SD	34.4493	32.2291	27.5197	32.111	28.3988	27.2623	26.7514	26.2709
