# Supplementary material for: Technical Performance Reduces during the Extra-Time Period of Professional Soccer Match-Play
Source: PLoS One. 2014 Oct 24;9(10):e110995. doi: 10.1371/journal.pone.0110995 (PMC4208825; doi:10.1371/journal.pone.0110995)
Supplement: Table S3 — Raw crossing data. (XLSX) [file pone.0110995.s003.xlsx]

## Sheet: Sheet1
Successful crosses											Unuccessful crosses
Match	Timing										Match	Timing
	0-15	15-30	30-45	45-60	60-75	75-90	90-105	105-120				0-15	15-30	30-45	45-60	60-75	75-90	90-105	105-120
1	0	1	1	1	2	3	2	2			1	6	8	2	4	11	3	5	5
2	3	0	1	1	1	3	1	2			2	3	5	1	4	4	0	5	7
3	4	0	2	0	1	0	1	0			3	2	3	0	8	8	5	7	4
4	1	2	1	2	2	1	1	3			4	2	5	9	4	6	3	6	2
5	0	1	0	2	3	2	1	0			5	5	3	2	6	4	6	5	2
6	3	1	3	0	1	2	0	1			6	7	4	3	4	0	2	2	2
7	0	2	2	0	0	1	1	1			7	1	3	6	4	7	6	3	5
8	2	0	1	0	1	2	3	2			8	3	4	2	8	5	4	2	6
9	1	2	4	1	3	1	1	0			9	2	5	1	5	2	1	1	1
10	2	0	3	2	2	5	1	4			10	5	5	4	5	4	5	6	5
11	0	3	2	3	3	1	2	2			11	3	4	2	3	7	6	1	7
12	1	0	0	2	1	2	2	0			12	0	2	1	3	2	5	3	1
13	2	3	3	4	1	4	2	3			13	3	7	1	11	0	5	3	5
14	3	1	1	1	0	0	0	1			14	3	4	1	0	3	4	4	2
15	1	1	2	0	1	0	3	4			15	4	7	10	5	4	8	7	7
16	0	1	0	0	0	1	4	4			16	1	4	3	5	4	3	3	3
17	0	0	3	2	1	3	3	3			17	6	5	6	4	2	9	8	8
18	2	0	1	0	1	0	0	2			18	5	2	4	6	4	5	7	2
MEAN	1.38889	1	1.66667	1.16667	1.33333	1.72222	1.55556	1.88889			MEAN	3.38889	4.44444	3.22222	4.94444	4.27778	4.44444	4.33333	4.11111
SD	1.28973	1.02899	1.18818	1.20049	0.970143	1.44733	1.14903	1.40958			SD	1.94449	1.65288	2.83996	2.36325	2.78241	2.25499	2.19625	2.29805
Total crosses											Cross accuracy
Match	Timing										Match	Timing
	0-15	15-30	30-45	45-60	60-75	75-90	90-105	105-120				0-15	15-30	30-45	45-60	60-75	75-90	90-105	105-120
1	6	9	3	5	13	6	7	7			1	0	11.1111	33.3333	20	15.3846	50	28.5714	28.5714
2	6	5	2	5	5	3	6	9			2	50	0	50	20	20	100	16.6667	22.2222
3	6	3	2	8	9	5	8	4			3	66.6667	0	100	0	11.1111	0	12.5	0
4	3	7	10	6	8	4	7	5			4	33.3333	28.5714	10	33.3333	25	25	14.2857	60
5	5	4	2	8	7	8	6	2			5	0	25	0	25	42.8571	25	16.6667	0
6	10	5	6	4	1	4	2	3			6	30	20	50	0	100	50	0	33.3333
7	1	5	8	4	7	7	4	6			7	0	40	25	0	0	14.2857	25	16.6667
8	5	4	3	8	6	6	5	8			8	40	0	33.3333	0	16.6667	33.3333	60	25
9	3	7	5	6	5	2	2	1			9	33.3333	28.5714	80	16.6667	60	50	50	0
10	7	5	7	7	6	10	7	9			10	28.5714	0	42.8571	28.5714	33.3333	50	14.2857	44.4444
11	3	7	4	6	10	7	3	9			11	0	42.8571	50	50	30	14.2857	66.6667	22.2222
12	1	2	1	5	3	7	5	1			12	100	0	0	40	33.3333	28.5714	40	0
13	5	10	4	15	1	9	5	8			13	40	30	75	26.6667	100	44.4444	40	37.5
14	6	5	2	1	3	4	4	3			14	50	20	50	100	0	0	0	33.3333
15	5	8	12	5	5	8	10	11			15	20	12.5	16.6667	0	20	0	30	36.3636
16	1	5	3	5	4	4	7	7			16	0	20	0	0	0	25	57.1429	57.1429
17	6	5	9	6	3	12	11	11			17	0	0	33.3333	33.3333	33.3333	25	27.2727	27.2727
18	7	2	5	6	5	5	7	4			18	28.5714	0	20	0	20	0	0	50
MEAN	4.77778	5.44444	4.88889	6.11111	5.61111	6.16667	5.88889	6			MEAN	28.9153	15.4784	37.1958	21.8651	31.1678	29.7178	27.7255	27.4485
SD	2.39007	2.2022	3.16021	2.78418	3.08962	2.59524	2.44682	3.25396			SD	27.3857	14.8752	28.3823	25.376	29.3531	25.338	20.833	19.0671
