# Supplementary material for: Technical Performance Reduces during the Extra-Time Period of Professional Soccer Match-Play
Source: PLoS One. 2014 Oct 24;9(10):e110995. doi: 10.1371/journal.pone.0110995 (PMC4208825; doi:10.1371/journal.pone.0110995)
Supplement: Table S4 — Raw dribbling data. (XLSX) [file pone.0110995.s004.xlsx]

## Sheet: Sheet1
Successful dribbles
Match	Timing
	0-15	15-30	30-45	45-60	60-75	75-90	90-105	105-120
1	18	15	16	9	21	14	10	12
2	10	13	8	12	9	7	12	7
3	8	16	10	12	8	10	11	7
4	11	12	10	6	6	5	11	6
5	13	18	22	12	13	15	15	21
6	22	21	15	10	13	10	12	13
7	8	8	10	8	10	12	7	9
8	17	9	11	11	11	11	7	8
9	11	7	17	23	9	7	12	9
10	20	16	16	10	12	14	16	9
11	15	11	13	12	18	13	12	11
12	8	6	8	22	14	8	10	8
13	14	14	10	16	12	17	18	8
14	13	12	15	20	14	14	12	11
15	11	16	16	17	8	13	9	9
16	15	9	6	8	11	17	10	6
17	20	21	7	4	6	14	7	5
18	11	9	11	13	7	6	9	9
MEAN	13.6111	12.9444	12.2778	12.5	11.2222	11.5	11.1111	9.33333
SD	4.35402	4.53058	4.21211	5.27201	3.9787	3.69817	3.00762	3.59738
Total dribbles											Dribble accuracy
Match	Timing										Match	Timing
	0-15	15-30	30-45	45-60	60-75	75-90	90-105	105-120				0-15	15-30	30-45	45-60	60-75	75-90	90-105	105-120
1	19	20	20	14	26	17	13	16			1	93.3	75.5	84.3	59.9	77.3	86.9	76.7	85.2
2	14	14	11	17	13	11	14	11			2	69.4	94.4	77.8	76.4	77.1	55.6	78.6	74.6
3	12	26	12	14	11	17	12	13			3	75	61.2	87.8	86.7	72.2	56.7	88.9	58.3
4	17	19	13	9	12	13	19	14			4	63.8	55	75.6	48.9	35.6	38.3	59.5	44.4
5	18	23	26	18	15	23	17	31			5	64.1	81.5	84.7	57.8	80.6	64.6	89.2	69.3
6	27	24	18	17	16	13	15	16			6	82.2	86.1	84.3	63.9	87	73.6	78.6	88.9
7	16	14	14	11	14	13	11	14			7	46.3	57.9	77.1	80	71.7	93.3	66.7	60.5
8	21	17	18	21	16	14	11	11			8	80.2	58.3	65.2	50	68.9	80.6	72.2	77.8
9	18	9	20	26	16	11	17	14			9	59.4	80.6	85	88.4	62	68.3	72.5	62.4
10	21	24	21	11	17	20	21	13			10	96.3	65	76.2	91.7	70.2	65.3	76.4	57.1
11	21	15	17	17	19	18	18	16			11	70.7	70.8	75	70.5	94.4	75	67.5	62.5
12	12	8	11	22	17	18	15	13			12	71.7	75	72.2	100	85.7	42.4	61.9	75
13	21	16	14	20	15	21	20	11			13	65.2	86.1	66.7	84.4	66.7	84.7	91.5	80.6
14	15	17	16	21	20	21	19	16			14	87.8	72.4	91.7	94.4	68.1	68.5	58.9	70.8
15	21	22	23	24	12	18	17	18			15	49.4	73.4	68.7	70.4	66.7	69.3	52.2	46.8
16	14	11	10	10	12	19	13	9			16	74.4	83.3	66.7	78.6	88.9	92.6	80.6	72.2
17	24	26	11	9	8	18	11	11			17	85.2	87.2	61.7	36.7	76.7	78.3	72.2	35
18	21	14	16	21	13	8	13	18			18	52.3	61.1	66.7	52.8	52.2	83.3	50	37
MEAN	18.4444	17.7222	16.1667	16.7778	15.1111	16.2778	15.3333	14.7222			MEAN	71.4833	73.6	75.9667	71.75	72.3333	70.9611	71.8944	64.3556
SD	4.10484	5.62354	4.59219	5.30877	4.01305	4.09886	3.27198	4.79958			SD	14.4544	11.7848	8.85889	17.9694	13.8258	15.6103	12.1718	15.8212
