# Supplementary material for: Technical Performance Reduces during the Extra-Time Period of Professional Soccer Match-Play
Source: PLoS One. 2014 Oct 24;9(10):e110995. doi: 10.1371/journal.pone.0110995 (PMC4208825; doi:10.1371/journal.pone.0110995)
Supplement: Table S5 — Raw time in play data. (XLSX) [file pone.0110995.s005.xlsx]

## Sheet: Sheet1
Time in play
Match	Timing
	0-15	15-30	30-45	45-60	60-75	75-90	90-105	105-120
1	606	569	525	609	629	439	533	595
2	552	602	486	546	458	318	544	491
3	551	639	507	544	414	527	489	531
4	601	516	604	598	527	555	499	512
5	564	635	500	491	404	558	485	529
6	657	647	651	550	490	453	699	603
7	646	549	491	432	584	538	495	478
8	607	621	592	664	378	468	555	535
9	502	351	553	479	378	494	489	450
10	626	570	540	528	604	508	585	424
11	742	614	507	634	597	440	568	500
12	608	427	598	516	432	512	556	355
13	579	527	489	542	459	542	582	557
14	558	572	608	628	557	628	602	559
15	487	496	570	552	441	359	496	544
16	692	625	591	549	450	576	694	481
17	686	562	623	599	470	627	551	490
18	497	449	543	494	595	491	501	440
MEAN	597.833	553.944	554.333	553.056	492.611	501.833	551.278	504.111
SD	70.0078	81.4078	51.9615	60.1454	83.0918	81.3267	64.7082	61.8793
